# Supplementary material for: Methane yield response to pretreatment is dependent on substrate chemical composition: a meta-analysis on anaerobic digestion systems
Source: Sci Rep. 2024 Jan 12;14:1240. doi: 10.1038/s41598-024-51603-9 (PMC10786828; doi:10.1038/s41598-024-51603-9)
Supplement: Supplementary file 2 — Supplementary Table S1. [file 41598_2024_51603_MOESM2_ESM.xlsx]

## Sheet: Sheet1
Supplementary Table 1. Studies included in the meta-analysis
n	1º Author	Year	Title	DOI	Journal
1	Cigdem Eskicioglu	2017	Assessment of hydrothermal pretreatment of various lignocellulosic biomass with CO2 catalyst for enhanced methane and hydrogen production	http://dx.doi.org/10.1016/j.watres.2017.04.068	Water Research
2	Visva Bharati Barua	2017	Electrohydrolysis pretreatment of water hyacinth for enhanced hydrolysis	http://dx.doi.org/10.1016/j.biortech.2017.04.016	Bioresource Technology
3	Maycoll Stiven Romero-Güiza	2017	Improvement of wheat straw anaerobic digestion through alkali pre-treatment: Carbohydrates bioavailability evaluation and economic feasibility	http://dx.doi.org/10.1016/j.scitotenv.2017.04.006	Science of the Total Environment
4	X. Liu	2017	Anaerobic digestion of lignocellulosic biomasses pretreated with Ceriporiopsis subvermispora	http://dx.doi.org/10.1016/j.jenvman.2017.01.075	Journal of Environmental Management
5	Yufeng Jia	2016	Enhanced Production of Methane from Waste Activated Sludge by Pretreatment Using a Gas Diffusion Cathode	https://pubs.acs.org/doi/10.1021/acs.energyfuels.6b02151	Energy Fuels
6	Patricio Neumann	2017	Sequential ultrasound and low-temperature thermal pretreatment: Process optimization and influence on sewage sludge solubilization, enzyme activity and anaerobic digestion	http://dx.doi.org/10.1016/j.biortech.2017.03.029	Bioresource Technology
7	Yun Chen	2017	In-situ sludge pretreatment in a single-stage anaerobic digester	http://dx.doi.org/10.1016/j.biortech.2017.04.020	Bioresource Technology
8	Jing Wu	2017	Effects of thermal treatment on high solid anaerobic digestion of swine manure: Enhancement assessment and kinetic analysis	http://dx.doi.org/10.1016/j.wasman.2017.02.022	Waste Management
9	Visva Bharati Barua	2017	Effect of various types of thermal pretreatment techniques on the hydrolysis, compositional analysis and characterization of water hyacinth	http://dx.doi.org/10.1016/j.biortech.2016.12.036	Bioresource Technology
10	Krzysztof Ziemiński	2017	Effect of Different Sugar Beet Pulp Pretreatments on Biogas Production Efficiency	10.1007/s12010-016-2279-1	Appl Biochem Biotechnol
11	Razieh Rafieenia	2016	Effect of aerobic pre-treatment on hydrogen and methane production in a two-stage anaerobic digestion process using food waste with different compositions	http://dx.doi.org/10.1016/j.wasman.2016.10.028	Waste Management
12	Jose Luis Sanz	2017	Microbial communities of biomethanization digesters fed with raw and heat pre-treated microalgae biomasses	http://dx.doi.org/10.1016/j.chemosphere.2016.10.109	Chemosphere
13	Ahmed M. Mustafa	2017	Combinations of fungal and milling pretreatments for enhancing rice straw biogas production during solid-state anaerobic digestion	http://dx.doi.org/10.1016/j.biortech.2016.11.028	Bioresource Technology
14	Jibao Liu	2017	Does residual H2O2 result in inhibitory effect on enhanced anaerobic digestion of sludge pretreated by microwave-H2O2 pretreatment process?	doi:10.1007/s11356-015-5704-z	Environ Sci Pollut Res
15	Javier Lizasoain	2016	Biogas production from reed biomass: Effect of pretreatment using different steam explosion conditions	http://dx.doi.org/10.1016/j.biombioe.2016.09.021	Biomass and Bioenergy
16	Mohsen Ghasemian	2016	Enhanced Biogas and Biohydrogen Production from Cotton Plant Wastes Using Alkaline Pretreatment	https://pubs.acs.org/doi/10.1021/acs.energyfuels.6b01999	Energy Fuels
17	P. Tsapekos	2017	Effect of micro-aeration and inoculum type on the biodegradation of lignocellulosic substrate	http://dx.doi.org/10.1016/j.biortech.2016.11.081	Bioresource Technology
18	Wei Wei	2017	Free ammonia pre-treatment of secondary sludge significantly increases anaerobic methane production	http://dx.doi.org/10.1016/j.watres.2017.04.015	Water Research
19	Mitsuhiko Koyama	2017	Inhibition of anaerobic digestion by dissolved lignin derived from alkaline pre-treatment of an aquatic macrophyte	http://dx.doi.org/10.1016/j.cej.2016.11.076	Chemical Engineering Journal
20	Ahmed M. Mustafa	2016	Fungal pretreatment of rice straw with Pleurotus ostreatus and Trichoderma reesei to enhance methane production under solid-state anaerobic digestion	http://dx.doi.org/10.1016/j.apenergy.2016.07.135	Applied Energy
21	Yao Yin	2016	Enzymatic pretreatment of activated sludge, food waste and their mixture for enhanced bioenergy recovery and waste volume reduction via anaerobic digestion	http://dx.doi.org/10.1016/j.apenergy.2016.07.083	Applied Energy
22	Erdenebayar Naran	2016	Effect of pretreatment and anaerobic co-digestion of food waste and waste activated sludge on stabilization and methane production	http://dx.doi.org/10.1016/j.ibiod.2016.04.011	International Biodeterioration & Biodegradation
23	Bing Wang	2016	Impacts of inoculum pre-treatments on enzyme activity and biochemical methane potential	http://dx.doi.org/10.1016/j.jbiosc.2015.10.004	Journal of Bioscience and Bioengineering
24	Zhifang Ning	2016	Effect of Lipase Hydrolysis on Biomethane Production from Swine Slaughterhouse Waste in China	https://pubs.acs.org/doi/10.1021/acs.energyfuels.6b01097	Energy Fuels
25	Pérez-Elvira	2016	SEPARATE DIGESTION OF LIQUID AND SOLID FRACTIONS OF THERMALLY PRETREATED SECONDARY SLUDGE. ASSESSMENT AND GLOBAL EVALUATION	10.1590/0104-6632.20160334s20150277	Brazilian Journal of Chemical Engineering
26	Ruolin Guan	2018	Enhancing anaerobic digestion performance and degradation of lignocellulosic components of rice straw by combined biological and chemical pretreatment	https://doi.org/10.1016/j.scitotenv.2018.04.366	Science of the Total Environment
27	Ivo Achu Nges	2016	Physio-chemical pretreatments for improved methane potential of Miscanthus lutarioriparius	http://dx.doi.org/10.1016/j.fuel.2015.10.108	Fuel
28	Caihong Ye	2016	Combined Electrochemical and Hypochlorite Pretreatment for Improving Solubilization and Anaerobic Digestion of Waste- Activated Sludge: Effect of Hypochlorite Dosage	10.1021/acs.energyfuels.5b02884	Energy Fuels
29	Yao Meng	2016	Oxygen tolerance capacity of upflow anaerobic solid-state (UASS) with anaerobic filter (AF) system	http://dx.doi.org/10.1016/j.jes.2016.01.009	Journal of Environmental Sciences
30	Haibo Zhang	2016	Improvement of methane production from rice straw with rumen fluid pretreatment: A feasibility study	http://dx.doi.org/10.1016/j.ibiod.2016.03.022	International Biodeterioration & Biodegradation
31	Lu Feng	2017	In-situ injection of potassium hydroxide into briquetted wheat straw and meadow grass – Effect on biomethane production	http://dx.doi.org/10.1016/j.biortech.2017.05.032	Bioresource Technology
32	Lingkan Ding	2017	Investigating hydrothermal pretreatment of food waste for two-stage fermentative hydrogen and methane co-production	http://dx.doi.org/10.1016/j.biortech.2017.05.114	Bioresource Technology
33	Chao Li	2016	Fresh banana pseudo-stems as a tropical lignocellulosic feedstock for methane production	10.1186/s13705-016-0093-9	Energy, Sustainability and Society
34	M. Mischopoulou	2016	Effect of ultrasonic and ozonation pretreatment on methane production potential of raw molasses wastewater	http://dx.doi.org/10.1016/j.renene.2015.11.060	Renewable Energy
35	Xuemei Wang	2016	Study on the bio-methane yield and microbial community structure in enzyme enhanced anaerobic co-digestion of cow manure and corn straw	http://dx.doi.org/10.1016/j.biortech.2016.07.116	Bioresource Technology
36	C. Pedizzi	2016	Effect of oxygen on the microbial activities of thermophilic anaerobic biomass	http://dx.doi.org/10.1016/j.biortech.2016.03.085	Bioresource Technology
37	Caihong Ye	2016	Electrochemical pretreatment of waste activated sludge: effect of process conditions on sludge disintegration degree and methane production	10.1080/09593330.2016.1170209	Environmental Technology
38	Gregory R. Hinds	2016	Enhanced Methane Yields in High-Solids Anaerobic Digestion Through Inoculation with Pulp and Paper Mill Sludge	10.1089/ees.2016.0129	ENVIRONMENTAL ENGINEERING SCIENCE
39	Elitza Stoyanova	2016	Enhanced Separation of the Organic Fraction from Paper Mill Effluent for Energy Recovery	10.1007/s12649-016-9507-3	Waste Biomass Valorization
40	Safoora Mirmohamadsadeghi	2016	Improvement of Solid-State Biogas Production from Wood by Concentrated Phosphoric Acid Pretreatment		BioResources
41	Francisco Martínez-Valdez	2017	The Effect of a Short Term Aerobic Pretreatment Step on the Anaerobic Co-digestion of the Organic Fraction of Municipal Solid Wastes: Liquid Extract Addition Versus Solid Phase Addition	10.1007/s12649-016-9743-6	Waste Biomass Valorization
42	Susanne Frydendal-Nielsen	2016	The effect of harvest time, dry matter content and mechanical pretreatments on anaerobic digestion and enzymatic hydrolysis of miscanthus	http://dx.doi.org/10.1016/j.biortech.2016.07.046	Bioresource Technology
43	Isabella Pecorini	2016	Biochemical methane potential tests of different autoclaved and microwaved lignocellulosic organic fractions of municipal solid waste	http://dx.doi.org/10.1016/j.wasman.2016.07.006	Waste Management
44	Shan Liu	2016	Comparison between ensilage and fungal pretreatment for storage of giant reed and subsequent methane production	http://dx.doi.org/10.1016/j.biortech.2016.02.129	Bioresource Technology
45	Sandra Constant	2016	Composition, texture and methane potential of cellulosic residues from Lewis acids organosolv pulping of wheat straw	http://dx.doi.org/10.1016/j.biortech.2016.06.019	Bioresource Technology
46	N. Pérez-Rodríguez	2016	Effects of enzymatic hydrolysis and ultrasounds pretreatments on corn cob and vine trimming shoots for biogas production	http://dx.doi.org/10.1016/j.biortech.2016.09.013	Bioresource Technology
47	Huihuang Ding	2017	Biological hydrolysis pretreatment on secondary sludge: Enhancement of anaerobic digestion and mechanism study	http://dx.doi.org/10.1016/j.biortech.2017.08.064	Bioresource Technology
48	Javier Lizasoain	2017	Corn stover for biogas production: Effect of steam explosion pretreatment on the gas yields and on the biodegradation kinetics of the primary structural compounds	http://dx.doi.org/10.1016/j.biortech.2017.08.042	Bioresource Technology
49	Gopalakrishnan Kumar	2017	Combined pretreatment of electrolysis and ultra-sonication towards enhancing solubilization and methane production from mixed microalgae biomass	http://dx.doi.org/10.1016/j.biortech.2017.08.154	Bioresource Technology
50	Fan Lü	2016	Importance of storage time in mesophilic anaerobic digestion of food waste	http://dx.doi.org/10.1016/j.jes.2015.11.019	Journal of Enviromental Sciences
51	C. Rodriguez	2017	Mechanical pretreatment of waste paper for biogas production	http://dx.doi.org/10.1016/j.wasman.2017.06.040	Waste Management
52	Yiqing Yao	2017	Methane recovery from anaerobic digestion of urea-pretreated wheat straw	http://dx.doi.org/10.1016/j.renene.2017.08.038	Renewable Energy
53	Jianwei Zhao	2017	Potential impact of salinity on methane production from food waste anaerobic digestion	http://dx.doi.org/10.1016/j.wasman.2017.05.016	Waste Management
54	Wanying Xu	2018	Improved methane production from corn straw by microaerobic pretreatment with a pure bacteria system	https://doi.org/10.1016/j.biortech.2018.02.046	Bioresource Technology
55	Peter W. Harris	2017	Evaluation of chemical, thermobaric and thermochemical pre-treatment on anaerobic digestion of high-fat cattle slaughterhouse waste	http://dx.doi.org/10.1016/j.biortech.2017.07.179	Bioresource Technology
56	Sewed Mehdi Hesami	2015	Enhanced biogas production from sunflower stalks using hydrothermal and organosolv pretreatment	http://dx.doi.org/10.1016/j.indcrop.2015.07.018	Industrial Crops and Products
57	C. Li	2015	Enhanced biogas production from anaerobic co-digestion of municipal wastewater treatment sludge and fat, oil and grease (FOG) by a modified two-stage thermophilic digester system with selected thermo-chemical pre-treatment	http://dx.doi.org/10.1016/j.renene.2015.04.055	Renewable Energy
58	Fabiana Passos	2016	Improving biogas production from microalgae by enzymatic pretreatment	http://dx.doi.org/10.1016/j.biortech.2015.08.084	Bioresource Technology
59	Xiaoying Liu	2015	Improving the bioenergy production from wheat straw with alkaline pretreatment	http://dx.doi.org/10.1016/j.biosystemseng.2015.09.006	biosystems engineering
60	Sebastian Schwede	2013	Effects of thermal pretreatment on anaerobic digestion of Nannochloropsis salina biomass	http://dx.doi.org/10.1016/j.biortech.2013.06.043	Bioresource Technology
61	Leonidas Matsakas	2015	Sequential parametric optimization of methane production from different sources of forest raw material	https://doi.org/10.3389/fmicb.2015.01163	Frontiers in Microbiology
62	Mohsen Taherdanak	2016	The influence of dilute sulfuric acid pretreatment on biogas production from wheat plant	10.1080/15435075.2016.1175356	International Journal of Green Energy
63	Justyna Lalak	2016	Effect of biological pretreatment of Agropyron elongatum ‘BAMAR’ on biogas production by anaerobic digestion	http://dx.doi.org/10.1016/j.biortech.2015.10.022	Bioresource Technology
64	Veronica Moset	2015	Optimization of methane yield by using straw briquettes- influence of additives and mold size	http://dx.doi.org/10.1016/j.indcrop.2015.05.075	Industrial Crops and Products
65	Miao Yu	2018	Kinetic modelling and synergistic impact evaluation for the anaerobic co-digestion of distillers’ grains and food waste by ethanol pre-fermentation	https://doi.org/10.1007/s11356-018-3027-6	Environmental Science and Pollution Research
66	Ying Xu	2017	The influence of organic-binding metals on the biogas conversion of sewage sludge	https://doi.org/10.1016/j.watres.2017.09.046	Water Research
67	Aijuan Zhou	2017	Process assessment associated to microbial community response provides insight on possible mechanism of waste activated sludge digestion under typical chemical pretreatments	http://dx.doi.org/10.1016/j.energy.2017.02.166	Energy
68	Xiaolan Li	2017	An efficient method to improve the production of methane from anaerobic digestion of waste activated sludge	10.2166/wst.2017.313	Water Science & Technology
69	Lin Li	2015	Pretreatment of Corn Stover for Methane Production with the Combination of Potassium Hydroxide and Calcium Hydroxide	10.1021/acs.energyfuels.5b01170	Energy Fuels
70	Giuseppe Campo	2017	Pretreatments and Intermediate Hybrid Treatments for the Improvement of the Anaerobic Digestion of Sewage Sludge: Preliminary Results	10.1061/(ASCE)EE.1943-7870.0001249.	Journal of Environmental Engineering
71	Xiaoying Liu	2015	Pretreatment of wheat straw with potassium hydroxide for increasing enzymatic and microbial degradability	http://dx.doi.org/10.1016/j.biortech.2015.02.047	Bioresource Technology
72	Sinu Kumari	2015	Improvement of gaseous energy recovery from sugarcane bagasse by dark fermentation followed by biomethanation process	http://dx.doi.org/10.1016/j.biortech.2015.07.038	Bioresource Technology
73	Giuseppe Campo	2018	Enhancement of waste activated sludge (WAS) anaerobic digestion by means of pre- and intermediate treatments. Technical and economic analysis at a full-scale WWTP	http://dx.doi.org/10.1016/j.jenvman.2017.05.025	Journal of Environmental Management
74	Zilin Song	2015	Anaerobic codigestion of pretreated wheat straw with cattle manure and analysis of the microbial community	http://dx.doi.org/10.1016/j.biortech.2015.03.028	Bioresource Technology
75	Shan Liu	2015	Effect of urea addition on giant reed ensilage and subsequent methane production by anaerobic digestion	http://dx.doi.org/10.1016/j.biortech.2015.06.034	Bioresource Technology
76	Yiqing Yao	2013	Anaerobic digestion of poplar processing residues for methane production after alkaline treatment	http://dx.doi.org/10.1016/j.biortech.2012.12.160	Bioresource Technology
77	Mitsuhiko Koyama	2015	Enhancing anaerobic digestibility of lignin-rich submerged macrophyte using thermochemical pre-treatment	http://dx.doi.org/10.1016/j.bej.2015.03.013	Biochemical Engineering Journal
78	Md. Anisur Rahman	2018	Anaerobic co-digestion of poultry droppings and briquetted wheat straw at mesophilic and thermophilic conditions: Influence of alkali pretreatment	https://doi.org/10.1016/j.renene.2018.05.076	Renewable Energy
79	Reyhaneh Zeynali	2017	Effect of ultrasonic pre-treatment on biogas yield and specific energy in anaerobic digestion of fruit and vegetable wholesale market wastes	10.1016/j.serj.2017.07.001	Sustainable Environment Research
80	Mira Mutschlechner	2015	Biological pre-treatment: Enhancing biogas production using the highly cellulolytic fungus Trichoderma viride	http://dx.doi.org/10.1016/j.wasman.2015.05.011	Waste Management
81	Saeed Ostovareh	2015	Efficient conversion of sweet sorghum stalks to biogas and ethanol using organosolv pretreatment	http://dx.doi.org/10.1016/j.indcrop.2014.12.023	Industrial Crops and Products
82	Zhang-Wei He	2018	Potassium ferrate addition as an alternative pre-treatment to enhance short-chain fatty acids production from waste activated sludge	http://dx.doi.org/10.1016/j.biortech.2017.09.073	Bioresource Technology
83	Yu Gu	2015	Effect of Ca(OH)2 pretreatment on extruded rice straw anaerobic digestion	http://dx.doi.org/10.1016/j.biortech.2015.07.004	Bioresource Technology
84	Camilla Maria Braguglia	2015	The impact of sludge pre-treatments on mesophilic and thermophilic anaerobic digestion efficiency: role of the organic load	http://dx.doi.org/10.1016/j.cej.2015.02.037	Chemical Engineering Journal
85	G. Bochmann	2015	Anaerobic Digestion of Thermal Pretreated Brewers’ Spent Grains	10.1002/ep.12110	Environmental Progress & Sustainable Energy
86	Guangyin Zhen	2015	Influence of zero valent scrap iron (ZVSI) supply on methane production from waste activated sludge	http://dx.doi.org/10.1016/j.cej.2014.11.003	Chemical Engineering Journal
87	Ying Meng	2015	Effect of lipase addition on hydrolysis and biomethane production of Chinese food waste	http://dx.doi.org/10.1016/j.biortech.2014.12.015	Bioresource Technology
88	Maryam M. Kabir	2015	Dry anaerobic digestion of lignocellulosic and protein residues	10.18331/BRJ2015.2.4.5	Biofuel Research Journal
89	Fabiana Passos	2015	Influence of hydrothermal pretreatment on microalgal biomass anaerobic digestion and bioenergy production	http://dx.doi.org/10.1016/j.watres.2014.10.015	water research
90	Maryam M. Kabir	2014	Experimental and economical evaluation of bioconversion of forest residues to biogas using organosolv pretreatment	http://dx.doi.org/10.1016/j.biortech.2014.07.064	Bioresource Technology
91	Yann Nicolas Barbot	2014	Thermo-acidic pretreatment of marine brown algae Fucus vesiculosus to increase methane production—a disposal principle for macroalgae waste from beaches	https://doi.org/10.1007/s10811-014-0339-x	Journal of Applied Phycology
92	Manuela Rollini	2014	Comparative performance of enzymatic and combined alkaline-enzymatic pretreatments on methane production from ensiled sorghum forage	10.1007/s00449-014-1235-0	Bioprocess and Biosystems Engineering
93	F. Monlau	2014	Alkaline pretreatment to enhance one-stage CH4 and two-stage H2/CH4 production from sunflower stalks: Mass, energy and economical balances	http://dx.doi.org/10.1016/j.cej.2014.08.108	Chemical Engineering Journal
94	Jianghao Li	2015	Enhancing methane production of corn stover through a novel way: sequent pretreatment of potassium hydroxide and steam explosion	http://dx.doi.org/10.1016/j.biortech.2015.01.050	Bioresource Technology
95	Boting Wen	2015	Comparison and evaluation of concurrent saccharification and anaerobic digestion of Napier grass after pretreatment by three microbial consortia	http://dx.doi.org/10.1016/j.biortech.2014.10.043	Bioresource Technology
96	Hamed El-Mashad	2015	Biomethane and Ethanol Production Potential of Spirulina platensis Algae and Enzymatically Saccharified Switchgrass	http://dx.doi.org/doi:10.1016/j.bej.2014.09.009	Biochemical Engineering Journal
97	Shan Liu	2014	Fungal Pretreatment by Phanerochaete chrysosporium for Enhancement of Biogas Production from Corn Stover Silage	10.1007/s12010-014-1185-7	Appl Biochem Biotechnol
98	Fabiana Passos	2014	Anaerobic digestion of microalgal biomass after ultrasound pretreatment	http://dx.doi.org/10.1016/j.wasman.2014.06.004	Waste Management
99	Ahmed Mahdy	2014	Protease cell wall degradation of Chlorella vulgaris: Effect on methane production	http://dx.doi.org/10.1016/j.biortech.2014.08.091	Bioresource Technology
100	Javkhlan Ariunbaatar	2014	Enhanced anaerobic digestion of food waste by thermal and ozonation pretreatment methods	http://dx.doi.org/10.1016/j.jenvman.2014.07.042	Journal of Environmental Management
101	Guangyin Zhen	2014	Combined electrical-alkali pretreatment to increase the anaerobic hydrolysis rate of waste activated sludge during anaerobic digestion	http://dx.doi.org/10.1016/j.apenergy.2014.04.062	Applied Energy
102	Xiaohua Chen	2014	Asparagus stem as a new lignocellulosic biomass feedstock for anaerobic digestion: Increasing hydrolysis rate, methane production and biodegradability by alkaline pretreatment	http://dx.doi.org/10.1016/j.biortech.2014.04.070	Bioresource Technology
103	Elina Tampio	2013	Anaerobic digestion of autoclaved and untreated food waste	http://dx.doi.org/10.1016/j.wasman.2013.10.024	Waste Management
104	L. C. Ferreira	2014	Thermal steam explosion pretreatment to enhance anaerobic biodegradability of the solid fraction of pig manure	http://dx.doi.org/10.1016/j.biortech.2013.11.050	Bioresource Technology
105	Jörn Budde	2014	Effects of thermobarical pretreatment of cattle waste as feedstock for anaerobic digestion	http://dx.doi.org/10.1016/j.wasman.2013.10.023	Waste Management
106	Jonas Lindner	2015	Effects of mechanical treatment of digestate after anaerobic digestion on the degree of degradation	http://dx.doi.org/10.1016/j.biortech.2014.09.117	Bioresource Technology
107	Lisbet González	2013	Thermo-chemical pre-treatment to solubilize and improve anaerobic biodegradability of press mud	http://dx.doi.org/10.1016/j.biortech.2012.12.167	Bioresource Technology
108	Fabiana Passos	2014	Long-term anaerobic digestion of microalgae grown in HRAP for wastewater treatment. Effect of microwave pretreatment	http://dx.doi.org/10.1016/j.watres.2013.10.013	water research
109	Lara Mendez	2013	Enhancing methane production of Chlorella vulgaris via thermochemical pretreatments	http://dx.doi.org/10.1016/j.biortech.2013.08.136	Bioresource Technology
110	Suvi Bayr	2013	Screening pretreatment methods to enhance thermophilic anaerobic digestion of pulp and paper mill wastewater treatment secondary sludge	http://dx.doi.org/10.1016/j.cej.2013.02.119	Chemical Engineering Journal
111	Giorgos Markou	2013	Carbohydrate-enriched cyanobacterial biomass as feedstock for bio-methane production through anaerobic digestion	http://dx.doi.org/10.1016/j.fuel.2013.04.013	Fuel
112	A. Gianico	2013	Reduced temperature hydrolysis at 134 C before thermophilic anaerobic digestion of waste activated sludge at increasing organic load	http://dx.doi.org/10.1016/j.biortech.2013.05.069	Bioresource Technology
113	A. M. Orozco	2013	Optimizing the thermophilic hydrolysis of grass silage in a two-phase anaerobic digestion system	http://dx.doi.org/10.1016/j.biortech.2013.05.118	Bioresource Technology
114	L. C. Ferreira	2013	Influence of thermal pretreatment on the biochemical methane potential of wheat straw	http://dx.doi.org/10.1016/j.biortech.2013.05.065	Bioresource Technology
115	C. Sambusiti	2013	Effect of sodium hydroxide pretreatment on physical, chemical characteristics and methane production of five varieties of sorghum	http://dx.doi.org/10.1016/j.energy.2013.04.025	Energy
116	C. Sambusiti	2013	A comparison of different pre-treatments to increase methane production from two agricultural substrates	http://dx.doi.org/10.1016/j.apenergy.2012.10.060	Applied Energy
117	C. Sambusiti	2012	Influence of alkaline pre-treatment conditions on structural features and methane production from ensiled sorghum forage	http://dx.doi.org/10.1016/j.cej.2012.09.103	Chemical Engineering Journal
118	H. Carrere	2012	Improving methane production during the codigestion of waste-activated sludge and fatty wastewater: Impact of thermo-alkaline pretreatment on batch and semi-continuous processes	http://dx.doi.org/10.1016/j.cej.2012.09.005	Chemical Engineering Journal
119	Cavaleiro	2013	Biochemical methane potential of raw and pre-treated meat-processing wastes	http://dx.doi.org/10.1016/j.biortech.2012.11.083	Bioresource Technology
120	M. E. Alzate	2012	Biochemical methane potential of microalgae: Influence of substrate to inoculum ratio, biomass concentration and pretreatment	http://dx.doi.org/10.1016/j.biortech.2012.06.113	Bioresource Technology
121	M. E. Alzate	2014	Biochemical Methane Potential of microalgae biomass after lipid extraction	http://dx.doi.org/10.1016/j.cej.2013.07.076	Chemical Engineering Journal
122	Maryam M. Kabir	2013	Enhanced methane production from wool textile residues by thermal and enzymatic pretreatment	http://dx.doi.org/10.1016/j.procbio.2013.02.029	Process Biochemistry
123	Peyman Salehian	2013	Improvement of biogas production from pine wood by alkali pretreatment	http://dx.doi.org/10.1016/j.fuel.2012.12.092	Fuel
124	Vivekanand Vivekanand	2013	Effect of different steam explosion conditions on methane potential and enzymatic saccharification of birch	http://dx.doi.org/10.1016/j.biortech.2012.09.118	Bioresource Technology
125	V. N. Nkemka	2012	Exploring strategies for seaweed hydrolysis: Effect on methane potential and heavy metal mobilisation	http://dx.doi.org/10.1016/j.procbio.2012.06.022	Process Biochemistry
126	Bipro Ranjan Dhar	2011	Thermo-oxidative pretreatment of municipal waste activated sludge for volatile sulfur compounds removal and enhanced anaerobic digestion	10.1016/j.cej.2011.08.070	Chemical Engineering Journal
127	Katalin Sólyom	2011	The influence of the energy absorbed from microwave pretreatment on biogas production from secondary wastewater sludge	doi:10.1016/j.biortech.2011.09.052	Bioresource Technology
128	Sami Luste	2012	Co-digestion of dairy cattle slurry and industrial meat-processing by-products – Effect of ultrasound and hygienization pre-treatments	10.1016/j.biortech.2011.11.003	Bioresource Technology
129	Sami Luste	2011	Enhanced methane production from ultrasound pre-treated and hygienized dairy cattle slurry	10.1016/j.wasman.2011.04.012	Waste Management
130	Alessandra B. G. Valladão	2011	Performance of an Anaerobic Reactor Treating Poultry Abattoir Wastewater with High Fat Content After Enzymatic Hydrolysis	10.1089/ees.2010.0271	ENVIRONMENTAL ENGINEERING SCIENCE
131	Rodríguez-Abalde	2011	Effects of thermal pre-treatments on solid slaughterhouse waste methane potential	10.1016/j.wasman.2011.02.014	Waste Management
132	Gergely Forgács	2013	Pretreatment of Chicken Feather Waste for Improved Biogas Production	10.1007/s12010-013-0116-3	Appl Biochem Biotechnol
133	Jun Wei Lim	2013	Enhanced hydrolysis and methane yield by applying microaeration pretreatment to the anaerobic co-digestion of brown water and food waste	http://dx.doi.org/10.1016/j.wasman.2012.11.013	Waste Management
134	Maryam M. Kabir	2013	Effect of the N-Methylmorpholine-N-Oxide (NMMO) Pretreatment on Anaerobic Digestion of Forest Residues		BioResources
135	Kajsa Risberg	2013	Biogas production from wheat straw and manure – Impact of pretreatment and process operating parameters	http://dx.doi.org/10.1016/j.biortech.2013.09.054	Bioresource Technology
136	Viljami Kinnunen	2014	Influence of temperature and pretreatments on the anaerobic digestion of wastewater grown microalgae in a laboratory-scale accumulating-volume reactor	http://dx.doi.org/10.1016/j.watres.2014.03.043	water research
137	Fabiana Passos	2018	Anaerobic co-digestion of coffee husks and microalgal biomass after thermal hydrolysis	https://doi.org/10.1016/j.biortech.2017.12.071	Bioresource Technology
138	D. Jackowiak	2011	Enhancing solubilisation and methane production kinetic of switchgrass by microwave pretreatment	doi:10.1016/j.biortech.2010.11.069	Bioresource Technology
139	D. C. Devlin	2011	The effect of acid pretreatment on the anaerobic digestion and dewatering of waste activated sludge	doi:10.1016/j.biortech.2010.12.043	Bioresource Technology
140	Onus Güven Apul	2010	Ultrasonic pretreatment and subsequent anaerobic digestion under different operational conditions	doi:10.1016/j.biortech.2010.06.128	Bioresource Technology
141	Ramkumar B. Nair	2018	Integrated Process for Ethanol, Biogas, and Edible Filamentous Fungi-Based Animal Feed Production from Dilute Phosphoric Acid-Pretreated Wheat Straw	10.1007/s12010-017-2525-1	Appl Biochem Biotechnol
142	S. Koyunluoglu-Aynur	2011	Effect of hydraulic retention time on pretreatment of blended municipal sludge	doi: 10.2166/wst.2011.729	Water Science & Technology
143	Dong Zhang	2010	New Sludge Pretreatment Method to Improve Methane Production in Waste Activated Sludge Digestion	https://doi.org/10.1021/es1000209	Environ. Sci. Technol
144	Z. Mladenovska	2006	Thermal pretreatment of the solid fraction of manure: impact on the biogas reactor performance and microbial community	10.2166/wst.2006.236	Water Sci Technol.
145	Qiuxiang Xu	2018	Feasibility of enhancing short-chain fatty acids production from sludge anaerobic fermentation at free nitrous acid pretreatment: Role and significance of Tea saponin	https://doi.org/10.1016/j.biortech.2018.01.084	Bioresource Technology
146	Alexander Bauer	2009	Analysis of methane potentials of steam-exploded wheat straw and estimation of energy yields of combined ethanol and methane production	doi:10.1016/j.jbiotec.2009.01.017	Journal of Biotechnology
147	Prasad Kaparaju	2009	Bioethanol, biohydrogen and biogas production from wheat straw in a biorefinery concept	doi:10.1016/j.biortech.2008.11.011	Bioresource Technology
148	Gergely Forgács	2011	Biological treatment of chicken feather waste for improved biogas production	10.1016/S1001-0742(10)60648-1	Journal of Environmental Sciences
149	J. C. Costa	2012	Effects of pre-treatment and bioaugmentation strategies on the anaerobic digestion of chicken feathers	http://dx.doi.org/10.1016/j.biortech.2012.06.047	Bioresource Technology
150	Johannes Ellenrieder	2010	Combined mechanical enzymatic pretreatment for an improved substrate conversion when fermenting biogenic resources	https://doi.org/10.1002/elsc.201000078	Engineering in Life Sciences
151	Beraki Bahre Mehari	2018	Temperature-Phased Biological Hydrolysis and Thermal Hydrolysis Pretreatment for Anaerobic Digestion Performance Enhancement	doi:10.3390/w10121812	Water
152	Zahir Talha	2018	Ultrasound assisted alkaline pre-treatment of sugarcane filter mud for performance enhancement in biogas production	10.25165/j.ijabe.20181101.3441	International Journal of Agricultural and Biological Engineering
153	Olivia Córdova	2018	Physical Pretreatment Methods for Improving Microalgae Anaerobic Biodegradability	https://doi.org/10.1007/s12010-017-2646-6	Appl Biochem Biotechnol
154	Daniel Girma Mulat	2018	Microbial biogas production from hydrolysis lignin: insight into lignin structural changes	https://doi.org/10.1186/s13068-018-1054-7	Biotechnology for Biofuels
155	Diego Roberto Sousa Lima	2018	Influence of different thermal pretreatments and inoculum selection on the biomethanation of sugarcane bagasse by solid-state anaerobic digestion: A kinetic analysis	https://doi.org/10.1016/j.indcrop.2017.11.048	Industrial Crops & Products
156	Gabriele Mancini	2018	Anaerobic Digestion of Lignocellulosic Materials Using Ethanol-Organosolv Pretreatment	10.1089/ees.2018.0042	ENVIRONMENTAL ENGINEERING SCIENCE
157	Aline de L. Marques	2018	Assessment of Methods to Pretreat Microalgal Biomass for Enhanced Biogas Production	https://doi.org/10.13044/j.sdewes.d5.0193	Journal of Sustainable Development of Energy, Water and Environment Systems
158	Olivia Córdova	2018	Assessing the Effect of Pretreatments on the Structure and Functionality of Microbial Communities for the Bioconversion of Microalgae to Biogas	10.3389/fmicb.2018.01388	Frontiers in Microbiology
159	Henry Fisgativa	2018	Biochemical and microbial changes reveal how aerobic pre-treatment impacts anaerobic biodegradability of food waste	https://doi.org/10.1016/j.wasman.2018.09.011	Waste Management
160	S. Nuchdang	2018	Hydrothermal post-treatment of digestate to maximize the methane yield from the anaerobic digestion of microalgae	http://dx.doi.org/10.1016/j.wasman.2017.06.021	Waste Management
161	Dongbo Wang	2018	How does free ammonia-based sludge pretreatment improve methane production from anaerobic digestion of waste activated sludge	https://doi.org/10.1016/j.chemosphere.2018.05.059	Chemosphere
162	Xiaojun Liu	2018	Effect of thermal pretreatment at 70 °C for one hour (EU hygienization conditions) of various organic wastes on methane production under mesophilic anaerobic digestion	10.3934/environsci.2018.2.117	Environmental Science
163	Elnaz Hasanzadeh	2018	Enhancing energy production from waste textile by hydrolysis of synthetic parts	https://doi.org/10.1016/j.fuel.2018.01.035	Fuel
164	Yingqun Ma	2018	Evaluation of anaerobic digestion of food waste and waste activated sludge: Soluble COD versus its chemical composition	https://doi.org/10.1016/j.scitotenv.2018.06.187	Science of the Total Environment
165	Daniel Girma Mulat	2018	Enhancing methane production from lignocellulosic biomass by combined steam-explosion pretreatment and bioaugmentation with cellulolytic bacterium Caldicellulosiruptor bescii	https://doi.org/10.1186/s13068-018-1025-z	Biotechnology for Biofuels
166	Haiyang He	2018	Effects of newly prepared alkaline ferrate on sludge disintegration and methane production: Reaction mechanism and model simulation	https://doi.org/10.1016/j.cej.2018.03.031	Chemical Engineering Journal
167	D. Sanchez-Herrera	2018	BIOMETHANE POTENTIAL FROM SUGARCANE STRAW IN VERACRUZ, MEXICO: COMBINED LIQUID HOT WATER PRETREATMENT AND ENZYMATIC OR BIOLOGICAL HYDROLYSIS		Revista Mexicana de Ingeniería Química
168	Dan Lu	2018	Insights into anaerobic transformation of key dissolved organic matters produced by thermal hydrolysis sludge pretreatment	https://doi.org/10.1016/j.biortech.2018.06.059	Bioresource Technology
169	Cuiying Dong	2018	Dual-frequency ultrasound combined with alkali pretreatment of corn stalk for enhanced biogas production	https://doi.org/10.1016/j.renene.2018.03.088	Renewable Energy
170	Shiva Karimi	2018	Efficient ethanol production from kitchen and garden wastes and biogas from the residues	https://doi.org/10.1016/j.jclepro.2018.03.172	Journal of Cleaner Production
171	Dongbo Wang	2018	Understanding the impact of cationic polyacrylamide on anaerobic digestion of waste activated sludge	https://doi.org/10.1016/j.watres.2017.12.007	Water Research
172	Wei Wei	2018	Zero valent iron enhances methane production from primary sludge in anaerobic digestion	https://doi.org/10.1016/j.cej.2018.06.160	Chemical Engineering Journal
173	Nicholas Benn	2018	Pretreatment and Anaerobic Co-digestion of Selected PHB and PLA Bioplastics	doi: 10.3389/fenvs.2017.00093	Frontiers in Environmental Science
174	Rubaiya Sarwar	2018	Codigestion of High Pressure Thermal Hydrolysis-Treated Thickened Waste Activated Sludge with Primary Sludge in Two-Stage Anaerobic Digestion	10.1002/ep.12700	Environmental Progress & Sustainable Energy
175	César Huiliñir	2017	Biochemical methane potential from sewage sludge: Effect of an aerobic pretreatment and fly ash addition as source of trace elements	http://dx.doi.org/10.1016/j.wasman.2017.03.023	Waste Management
176	Hui Liu	2018	Enhanced Methane Production from Food Waste Using Cysteine To Increase Biotransformation of L‐Monosaccharide, Volatile Fatty Acids, and Biohydrogen	https://doi.org/10.1021/acs.est.7b05355	Environmental Science Technology
177	Thiago Edwiges	2019	Comparison of various pretreatment techniques to enhance biodegradability of lignocellulosic biomass for methane production	https://doi.org/10.1016/j.jece.2019.103495	Journal of Environmental Chemical Engineering
178	Zhi Wang	2019	Evaluation of methane production and energy conversion from corn stalk using furfural wastewater pretreatment for whole slurry anaerobic co-digestion	https://doi.org/10.1016/j.biortech.2019.121962	Bioresource Technology
179	Tanawut Nutongkaew	2019	Improved Methane Production Using Lignocellulolytic Enzymes from Trichoderma koningiopsis TM3 Through Co‐digestion of Palm Oil Mill Efuent and Oil Palm Trunk Residues	https://doi.org/10.1007/s12649-019-00838-z	Waste and Biomass Valorization
180	Jack Ricón-Pérez	2019	Improving the Biodegradability of Scenedesmus obtusiusculus by Thermochemical Pretreatment to Produce Hydrogen and Methane	https://doi.org/10.1007/s12155-019-10067-w	BioEnergy Research
181	Wei-Wei Yang	2019	Polychlorinated biphenyls affects anaerobic methane production from waste activated sludge through suppressing hydrolysis-acidification and methanation processes	https://doi.org/10.1016/j.jenvman.2019.109616	Journal of Environmental Management
182	Donghai Yang	2019	Post-thermal hydrolysis and centrate recirculation for enhancing anaerobic digestion of sewage sludge	https://doi.org/10.1016/j.wasman.2019.04.044	Waste Management
183	Anton Taboada-Santos	2019	Energetic and economic assessment of sludge thermal hydrolysis in novel wastewater treatment plant configurations	https://doi.org/10.1016/j.wasman.2019.05.003	Waste Management
184	M. Westerholm	2019	Effects of thermal hydrolytic pre-treatment on biogas process efficiency and microbial community structure in industrial- and laboratory-scale digesters	https://doi.org/10.1016/j.wasman.2019.06.004	Waste Management
185	Seyed Sajad Hashemi	2019	Ethanolic ammonia pretreatment for efficient biogas production from sugarcane bagasse	https://doi.org/10.1016/j.fuel.2019.03.080	Fuel
186	Zhi Wang	2019	Furfural wastewater pretreatment of corn stalk for whole slurry anaerobic co-digestion to improve methane production	https://doi.org/10.1016/j.scitotenv.2019.04.153	Science of the Total Environment
187	Jyoti Kainthola	2019	Fungal pretreatment and associated kinetics of rice straw hydrolysis to accelerate methane yield from anaerobic digestion	https://doi.org/10.1016/j.biortech.2019.121368	Bioresource Technology
188	Tokla Eom	2019	Enhanced enzymatic hydrolysis and methane production from rubber wood waste using steam explosion	https://doi.org/10.1016/j.jenvman.2019.01.041	Journal of Environmental Management
189	Mohammed Djaafri	2020	Enhanced Methane Production from Dry Leafets of Algerian Date Palm (Phoenix dactylifera L.) Hmira Cultivar, by Alkaline Pretreatment	https://doi.org/10.1007/s12649-018-00574-w	Waste and Biomass Valorization
190	Wonbae Lee	2019	Optimizing pre-treatment conditions for anaerobic co-digestion of food waste and sewage sludge	https://doi.org/10.1016/j.jenvman.2019.109397	Journal of Environmental Management
191	Gaoyuan Shang	2019	Liquid hot water pretreatment to enhance the anaerobic digestion of wheat straw—effects of temperature and retention time	https://doi.org/10.1007/s11356-019-06111-z	Environmental Science and Pollution Research
192	Rong Liu	2019	Solid-State KOH Pretreatment of Corn Straw for Anaerobic Digestion: Methane Yield Enhancement, Potassium Flow Analysis, and Preliminary Economic Assessment	DOI: 10.1021/acs.energyfuels.9b02405	Energy Fuels
